# Supplementary material for: Charcoal evidence that rising atmospheric oxygen terminated Early Jurassic ocean anoxia
Source: Nat Commun. 2017 May 12;8:15018. doi: 10.1038/ncomms15018 (PMC5437290; doi:10.1038/ncomms15018)
Supplement: Supplementary Data 1 — Summary of raw data collected [file ncomms15018-s1.xlsx]

## Sheet: Peniche Total Char Abundance
	PENICHE TOTAL CHARCOAL ABUNDANCES
Log height (cm)	Total >125um charcoal	Total <125um charcoal	Total charcoal	Total rock (g)	Total charcoal counted
	abundance	abundance		processed	per 10 g of rock
			(<125um + >125um)		((charcoal total/total rock processed) x 10 g)
37	117	245236	245353	19.87	123479
235	7.5	75686.5	75694	20.0964	37665.5
440	43	135843	135886	19.6822	69040
643	46	183927	183973	19.2986	95329.9
781	52	81745.5	81797.5	19.8294	41250.6
991	474	507511	507985	19.7112	257714
1040	233	747698	747931	20.01	373779
1120	85	66186	66271	20	33135.5
1133	13	74933.3	74946.3	20.8926	35872.2
1200	44	66882.6	66926.6	20.08	33330
1240	63	66882.6	66945.6	20.05	33389.3
1280	36	241211	241247	20.04	120383
1308	14	163491	163505	20.0069	81724.2
1480	57	274962	275019	19.98	137647
1501	31	120379	120410	20.5961	58462.6
1560	39	133765	133804	20.07	66668.8
1600	17	136242	136259	20.1	67790.8
1640	99	393621	393720	19.96	197255
1680	52	142435	142487	20.06	71030.5
1800	36	86699.7	86735.7	20.01	43346.2
1840	63	279297	279360	20.01	139610
1880	4	163491	163495	20	81747.5
1923	0	0	0	19.6978	0
2000	52	176496	176548	20	88273.9
2040	235	326982	327217	20.05	163200
2160	293	79268.3	79561.3	20.02	39740.9
2200	188	123547	123735	20.07	61651.8
2220	262	626990	627252	20.09	312221
2400	310	392056	392366	19.96	196576
2420	71	578795	578866	10.4828	552206
2600	1114	294952	296066	13.56	218338
2620	190	1.48368e+06	1.48387e+06	19.28	769642
2780	205	633804	634009	18.23	347783
2880	308	393932	394240	23.35	168839
3020	108	1.19242e+06	1.19253e+06	14.55	819608
3100	114	480901	481015	14.42	333575
3220	503	787729	788232	18.0467	436773
3320	375	87393.3	87768.3	19.98	43928.1
3500	5	25489.7	25494.7	21.55	11830.5
3640	11	63724.3	63735.3	19.3	33023.5
3820	147	291440	291587	18.1505	160650

## Sheet: Peniche <125um Char Abundance
	PENICHE <125UM CHARCOAL DATA
Log height	Total <125um charcoal abundance	Area of slide counted	100% of slide	Calculated charcoal for	100% slide area is equal	Total volume of	As 1ml is equal to 1cm3	Total Charcoal
(cm)	in 2 slide transects	(mm2)	area (mm2)	100% of slide	to 0.11 (ml)	sample (cm3)	(total sample volume (cm3)/0.11 (ml)	for <125um
37	44	19.6	360	808.163	0.11	33.3794	303.449	245236
235	14	18.13	323	249.421	0.11	33.3794	303.449	75686.5
440	25	15.19	272	447.663	0.11	33.3794	303.449	135843
643	33	17.64	324	606.122	0.11	33.3794	303.449	183927
781	11	23.52	576	269.388	0.11	33.3794	303.449	81745.5
991	84	20.09	400	1672.47	0.11	33.3794	303.449	507511
1040	176	31.5	441	2464	0.11	33.3794	303.449	747698
1120	19	23.52	270	218.112	0.11	33.3794	303.449	66186
1133	11	23.52	528	246.939	0.11	33.3794	303.449	74933.3
1200	9	23.52	576	220.408	0.11	33.3794	303.449	66882.6
1240	9	23.52	576	220.408	0.11	33.3794	303.449	66882.6
1280	41	23.52	456	794.898	0.11	33.3794	303.449	241211
1308	22	21.56	528	538.776	0.11	33.3794	303.449	163491
1480	37	18.62	456	906.122	0.11	33.3794	303.449	274962
1501	21	19.11	361	396.703	0.11	33.3794	303.449	120379
1560	18	23.52	576	440.816	0.11	33.3794	303.449	133765
1600	22	19.6	400	448.98	0.11	33.3794	303.449	136242
1640	37	13.72	481	1297.16	0.11	33.3794	303.449	393621
1680	23	19.6	400	469.388	0.11	33.3794	303.449	142435
1800	14	17.64	360	285.714	0.11	33.3794	303.449	86699.7
1840	41	23.52	528	920.408	0.11	33.3794	303.449	279297
1880	22	23.52	576	538.776	0.11	33.3794	303.449	163491
1923	0	0	0	0	0.11	33.3794	303.449	0
2000	38	10.78	165	581.633	0.11	33.3794	303.449	176496
2040	44	22.54	552	1077.55	0.11	33.3794	303.449	326982
2160	16	14.7	240	261.224	0.11	33.3794	303.449	79268.3
2200	21	23.52	456	407.143	0.11	33.3794	303.449	123547
2220	134	13.23	204	2066.21	0.11	33.3794	303.449	626990
2400	102	33	418	1292	0.11	33.3794	303.449	392056
2420	154	14.21	176	1907.39	0.11	33.3794	303.449	578795
2600	81	30	360	972	0.11	33.3794	303.449	294952
2620	242	19.6	396	4889.39	0.11	33.3794	303.449	1.48368e+06
2780	241	36	312	2088.67	0.11	33.3794	303.449	633804
2880	102	33	420	1298.18	0.11	33.3794	303.449	393932
3020	156	17.15	432	3929.56	0.11	33.3794	303.449	1.19242e+06
3100	225	69	486	1584.78	0.11	33.3794	303.449	480901
3220	159	23.52	384	2595.92	0.11	33.3794	303.449	787729
3320	24	16.5	198	288	0.11	33.3794	303.449	87393.3
3500	21	82.5	330	84	0.11	33.3794	303.449	25489.7
3640	15	31.5	441	210	0.11	33.3794	303.449	63724.3
3820	41	22.54	528	960.426	0.11	33.3794	303.449	291440
			Calculations
Calculated charcoal for 100% slide area =			(100% slide area/area of slide counted) x total charcoal abundance in 2 transects
Total Charcoal for <125um sample =			Total volume of sample (mm3) x Calculated charcoal for 100% of slide

## Sheet: Peniche Palynofacies
	PENICHE PALYNOFACIES DATA
	COUNTS TAKEN ACROSS SLIDE TRANSECT					Total Phytoclasts
Log height	Pollen and	Charcoal	Amorphous Organic	Plant Cuticles	Coalified	In transect = pollen +	Area of slide counted	100% of slide	Calculated phytoclasts for	100% slide area is equal	Total volume of	Number of 0.11ml in total sample volume	Total Phytoclasts
(cm)	Spore Count	Count	Matter (AOM)	and Phytoclasts	Material	spore +charcoal + Plant cut. + coal	(mm2)	area (mm2)	100% of slide	to 0.11 (ml)	sample (cm3)	(total sample volume (cm3)/0.11 (ml))	for <125um
37	10	107	141	30	0	147	33	396	1764	0.111111	3337.94	30041.5	5.29931e+07
235	6	36	144	65	0	107	33	484	1569.33	0.111111	3337.94	30041.5	4.71451e+07
440	3	30	86	21	0	54	19.5	247	684	0.111111	3337.94	30041.5	2.05484e+07
643	3	44	91	23	0	70	22.5	330	1026.67	0.111111	3337.94	30041.5	3.08426e+07
781	3	51	175	38	0	92	21	234	1025.14	0.111111	3337.94	30041.5	3.07968e+07
991	2	95	54	35	0	132	33	352	1408	0.111111	3337.94	30041.5	4.22984e+07
1040	1	192	288	33	0	226	30	400	3013.33	0.111111	3337.94	30041.5	9.05249e+07
1120	1	80	174	61	0	142	33	484	2082.67	0.111111	3337.94	30041.5	6.25663e+07
1133	47	50	66	41	0	138	33	484	2024	0.111111	3337.94	30041.5	6.08039e+07
1200	1	43	121	61	0	105	33	308	980	0.111111	3337.94	30041.5	2.94406e+07
1240	2	52	224	21	0	75	33	484	1100	0.111111	3337.94	30041.5	3.30456e+07
1280	3	84	213	68	0	155	33	484	2273.33	0.111111	3337.94	30041.5	6.82942e+07
1308	6	69	180	97	0	172	22.5	300	2293.33	0.111111	3337.94	30041.5	6.88951e+07
1480	1	108	14	144	0	253	33	484	3710.67	0.111111	3337.94	30041.5	1.11474e+08
1501	32	61	98	59	0	152	24	308	1950.67	0.111111	3337.94	30041.5	5.86009e+07
1560	2	65	305	72	0	139	18	150	1158.33	0.111111	3337.94	30041.5	3.4798e+07
1600	4	147	232	109	0	260	33	304	2395.15	0.111111	3337.94	30041.5	7.19538e+07
1640	5	83	112	116	0	204	33	418	2584	0.111111	3337.94	30041.5	7.76271e+07
1680	0	65	91	107	0	172	33	418	2178.67	0.111111	3337.94	30041.5	6.54503e+07
1800	2	64	193	81	3	150	33	484	2200	0.111111	3337.94	30041.5	6.60912e+07
1840	2	79	65	55	0	136	24	256	1450.67	0.111111	3337.94	30041.5	4.35801e+07
1880	0	22	65	82	6	110	33	440	1466.67	0.111111	3337.94	30041.5	4.40608e+07
2000	0	35	149	66	0	101	33	352	1077.33	0.111111	3337.94	30041.5	3.23647e+07
2160	7	15	42	7	0	29	21	168	232	0.111111	3337.94	30041.5	6.96962e+06
2200	2	50	153	56	2	110	27	283	1152.96	0.111111	3337.94	30041.5	3.46367e+07
2220	0	38	67	9	0	47	24	153	299.625	0.111111	3337.94	30041.5	9.00117e+06
2400	0	111	404	53	0	164	45	420	1530.67	0.111111	3337.94	30041.5	4.59835e+07
2420	4	91	263	47	0	142	24	304	1798.67	0.111111	3337.94	30041.5	5.40346e+07
2600	13	69	257	40		122	30	805	3273.67	0.111111	3337.94	30041.5	9.83457e+07
2620	0	59	82	22	0	81	18	180	810	0.111111	3337.94	30041.5	2.43336e+07
2780	1	117	291	85	0	203	42	644	3112.67	0.111111	3337.94	30041.5	9.3509e+07
2880	0	69	424	41		110	49.5	324	720	0.111111	3337.94	30041.5	2.16298e+07
3020	4	101	153	24	0	129	21	196	1204	0.111111	3337.94	30041.5	3.61699e+07
3100	1	19	323	20	9	49	63	714	555.333	0.111111	3337.94	30041.5	1.6683e+07
3320	5	18	110	18	0	41	40.5	324	328	0.111111	3337.94	30041.5	9.8536e+06
3500	1	39	180	20	8	68	63	840	906.667	0.111111	3337.94	30041.5	2.72376e+07
3640	0	18	291	19	0	37	49.5	726	542.667	0.111111	3337.94	30041.5	1.63025e+07
3820	2	29	61	22	0	53	18	176	518.222	0.111111	3337.94	30041.5	1.55681e+07
Total Phytoclasts = Calculated phytoclasts for 100% slide area x 'number of 0.11ml in total sample volume'
												37

## Sheet: Mochras Total Charcoal
	MOCHRAS TOTAL CHARCOAL ABUNDANCES
Sample name	Core depth (m)	Total >125um charcoal	Total <125um charcoal	Total charcoal	Total rock (g)	Total charcoal counted
		abundance	abundance		processed	per 10 g of rock
				(<125um + >125um)		((charcoal total/total rock processed) x 10 g)
Mochras 2529'8''	771.04	19	48467	48486	4.04	120015
Mochras 2541'10''	774.75	17	41858	41875	3.36	124628
Mochras 2548'6''	776.78	15	163025	163040	9.52	171261
Mochras 2566'5''	780.36	32	12626	12658	11.16	11342.3
Mochras 2578'	782.24	68	64689	64757	6.48	99933.6
Mochras 2582'8''	785.774	26	214582	214608	14.05	152746
Mochras 2592'7"	786.99	296	469015	469311	15.98	293686
Mochras 2560'3''	790.21	36	534070	534106	10.46	510618
Mochras 2606'10''	794.563	30	424872	424902	18.06	235272
Mochras 2611'9''	796.06	132	379797	379929	21.67	175325
Mochras 2621'8''	799.08	163	418578	418741	25.28	165641
Mochras 2631'4''	802.03	149	957061	957210	11.98	799007
Mochras 2637'9''	803.986	146	98095	98241	21.74	45189.1
Mochras 2641'8''	804.97	125	341210	341335	9.71	351529
Mochras 2654'4''	809.04	68	291748	291816	15.9	183532
Mochras 2670'	813.816	0	0	0	19.63	0
Mochras 2701'6''	823.417	5	74184	74189	17.18	43183.4
Mochras 2729'2''	831.85	0	24188	24188	20.47	11816.3
Mochras 2733'7''	833.196	29	151127	151156	21.85	69178.9
Mochras 2765'4''	842.874	218	137332	137550	10.36	132770
Mochras 2790'1''	850.39	314	21422	21736	10.08	21563.5
Mochras 2805'11''	854.96	305	78476	78781	10.54	74744.8
Mochras 2824'7''	860.75	242	52419	52661	15.55	33865.6
Mochras 2826'7''	861.54	14	52419	52433	8.25	63555.2

## Sheet: Mochras <125um charcoal
	Mochras <125UM CHARCOAL DATA
Sample name	Core depth	Total <125um charcoal abundance	Area of slide counted	100% of slide	Calculated charcoal for	100% slide area is equal	Total volume of	As 1ml is equal to 1cm3	Total Charcoal
	(m)	in 2 slide transects	(mm2)	area (mm2)	100% of slide	to 0.11 (ml)	sample (cm3)	(total sample volume (cm3)/0.11 (ml)	for <125um
Mochras 2529'8''	771.04	11	33	484	161.333	0.111111	3337.94	30041.5	4.84669e+06
Mochras 2541'10''	774.75	9.5	33	484	139.333	0.111111	3337.94	30041.5	4.18578e+06
Mochras 2548'6''	776.78	37	33	484	542.667	0.111111	3337.94	30041.5	1.63025e+07
Mochras 2566'5''	780.36	17	43.5	551	215.333	0.111111	3337.94	30041.5	6.46893e+06
Mochras 2578'	782.24	25	6.86	196	714.286	0.111111	3337.94	30041.5	2.14582e+07
Mochras 2582'8''	785.774	85	11.76	216	1561.22	0.111111	3337.94	30041.5	4.69015e+07
Mochras 2592'7"	786.99	80	27	600	1777.78	0.111111	3337.94	30041.5	53407030
Mochras 2560'3''	790.21	5	69	580	42.029	0.111111	3337.94	30041.5	1.26261e+06
Mochras 2606'10''	794.563	63	14.7	330	1414.29	0.111111	3337.94	30041.5	4.24872e+07
Mochras 2611'9''	796.06	149	82.5	700	1264.24	0.111111	3337.94	30041.5	3.79797e+07
Mochras 2621'8''	799.08	110	39	494	1393.33	0.111111	3337.94	30041.5	4.18578e+07
Mochras 2631'4''	802.03	102	30	937	3185.8	0.111111	3337.94	30041.5	9.57061e+07
Mochras 2637'9''	803.986	48	16.17	121	359.184	0.111111	3337.94	30041.5	1.07904e+07
Mochras 2641'8''	804.97	52	18.13	396	1135.8	0.111111	3337.94	30041.5	3.4121e+07
Mochras 2654'4''	809.04	29	10.78	361	971.15	0.111111	3337.94	30041.5	2.91748e+07
Mochras 2670'	813.816	0	10.78	484	0	0.111111	3337.94	30041.5	0
Mochras 2701'6''	823.417	11	21.56	484	246.939	0.111111	3337.94	30041.5	7.4184e+06
Mochras 2729'2''	831.85	13	93	576	80.5161	0.111111	3337.94	30041.5	2.41882e+06
Mochras 2733'7''	833.196	29	16.66	289	503.061	0.111111	3337.94	30041.5	1.51127e+07
Mochras 2765'4''	842.874	28	21.56	352	457.143	0.111111	3337.94	30041.5	1.37332e+07
Mochras 2790'1''	850.39	3	16.66	396	71.3085	0.111111	3337.94	30041.5	2.14221e+06
Mochras 2805'11''	854.96	16	18.62	304	261.224	0.111111	3337.94	30041.5	7.84756e+06
Mochras 2824'7''	860.75	9	15.68	304	174.49	0.111111	3337.94	30041.5	5.24193e+06
Mochras 2826'7''	861.54	12	33	484	176	0.111111	3337.94	30041.5	5.2873e+06

## Sheet: Mochras Palynofacies
	MOCHRAS PALYNOFACIES DATA
		COUNTS TAKEN ACROSS SLIDE TRANSECT					Total Phytoclasts
Sample name	Log height	Pollen and	Charcoal	Amorphous Organic	Plant Cuticles	Coalified	In transect = pollen +	Area of slide counted	100% of slide	Calculated phytoclasts for	100% slide area is equal	Total volume of	Number of 0.11ml in total sample volume	Total Phytoclasts
	(m)	Spore Count	Count	Matter (AOM)	and Phytoclasts	Material	spore + charcoal + Plant cut. + coal	(mm2)	area (mm2)	100% of slide	to 0.11 (ml)	sample (cm3)	(total sample volume (cm3)/0.11 (ml))	for <125um
Mochras 2529'8''	771.04	5	20	488	21	21	67	40.5	486	804	0.111111	3337.94	30041.5	2.41533e+07
Mochras 2541'10''	774.75	5	6	236	15	33	59	42	308	432.667	0.111111	3337.94	30041.5	1.29979e+07
Mochras 2548'6''	776.78	4	5	236	16	0	25	36	408	283.333	0.111111	3337.94	30041.5	8.51175e+06
Mochras 2566'5''	780.36	2	12	355	7	7	28	42	712	474.667	0.111111	3337.94	30041.5	1.42597e+07
Mochras 2578'	782.24	16	8	879	23	4	51	48	384	408	0.111111	3337.94	30041.5	1.22569e+07
Mochras 2582'8''	785.774	10	18	203	23	39	90	45	600	1200	0.111111	3337.94	30041.5	3.60497e+07
Mochras 2592'7"	786.99	1	41	66	53	0	95	33	418	1203.33	0.111111	3337.94	30041.5	3.61499e+07
Mochras 2560'3''	790.21	3	12	324	14	2	31	54	540	310	0.111111	3337.94	30041.5	9.31285e+06
Mochras 2606'10''	794.563	2	46	92	23	9	80	18	165	733.333	0.111111	3337.94	30041.5	2.20304e+07
Mochras 2611'9''	796.06	8	68	771	207	90	373	73.5	833	4227.33	0.111111	3337.94	30041.5	1.26995e+08
Mochras 2621'8''	799.08	0	62	305	72	0	134	48	608	1697.33	0.111111	3337.94	30041.5	5.09904e+07
Mochras 2631'4''	802.03	0	15	139	18	2	35	33	425	450.758	0.111111	3337.94	30041.5	1.35414e+07
Mochras 2637'9''	803.986	2	39	96	87	10	138	18	216	1656	0.111111	3337.94	30041.5	4.97486e+07
Mochras 2641'8''	804.97	0	10	68	28	0	38	25.5	170	253.333	0.111111	3337.94	30041.5	7.6105e+06
Mochras 2654'4''	809.04	3	24	73	114	0	141	33	484	2068	0.111111	3337.94	30041.5	6.21257e+07
Mochras 2670'	813.816	0	9	63	0	0	9	33	484	132	0.111111	3337.94	30041.5	3.96547e+06
Mochras 2701'6''	823.417	0	19	29	92	4	115	27	198	843.333	0.111111	3337.94	30041.5	2.5335e+07
Mochras 2729'2''	831.85	2	31	296	101	3	137	60	720	1644	0.111111	3337.94	30041.5	4.93882e+07
Mochras 2733'7''	833.196	2	17	137	6	0	25	33	484	366.667	0.111111	3337.94	30041.5	1.10152e+07
Mochras 2765'4''	842.874	0	2	75	19	0	21	19.5	264	284.308	0.111111	3337.94	30041.5	8.54102e+06
Mochras 2790'1''	850.39	1	26	137	36	0	63	33	396	756	0.111111	3337.94	30041.5	2.27113e+07
Mochras 2805'11''	854.96	2	85	71	60	0	147	33	418	1862	0.111111	3337.94	30041.5	5.59372e+07
Mochras 2824'7''	860.75	1	49	102	77	0	127	33	484	1862.67	0.111111	3337.94	30041.5	5.59572e+07
Mochras 2826'7''	861.54	2	392	7	1	0	395	30	570	7505	0.111111	3337.94	30041.5	2.25461e+08
